# Supplementary material for: Use of proton pump inhibitor may be associated with progression of cerebral small vessel disease
Source: PLoS One. 2022 Dec 21;17(12):e0279257. doi: 10.1371/journal.pone.0279257 (PMC9770424; doi:10.1371/journal.pone.0279257)
Supplement: S1 Data — (XLSX) [file pone.0279257.s004.xlsx]

## Sheet: 190618_t _4
object_no	FU	Gendercode	Age_code(10YR)	HTN	DM	DL	CVD	AFIB	Stroke	anticoagulat	antiplat	time	PPI	WMHPV	WMHD
1	1	1	5	0	1	0	0	0	0	0	1	0	0	684	269
1	2	1	5	0	1	0	0	0	0	0	1	33	0	759	517
2	1	1	8	1	0	0	0	0	1	0	1	0	0	736	689
2	2	1	8	1	0	0	0	0	1	0	1	20	0	3582	507
2	3	1	8	1	0	0	0	0	1	0	1	39	0	5866	1230
3	1	2	7	1	0	0	0	0	0	0	1	0	0	535	373
3	2	2	7	1	0	0	0	0	0	0	1	24	0	383	156
4	1	2	7	1	0	1	0	0	0	0	1	0	0	3399	471
4	2	2	7	1	0	1	0	0	0	0	1	22	0	3693	105
4	3	2	7	1	0	1	0	0	0	0	1	52	0	4265	532
4	4	2	7	1	0	1	0	0	0	0	1	79	0	5796	1455
5	1	2	6	0	0	0	0	0	0	0	0	0	0	0	72
5	2	2	6	0	0	0	0	0	0	0	0	55	0	136	23
6	1	2	7	1	1	0	0	0	0	0	1	0	0	21164	9772
6	2	2	7	1	1	0	0	0	0	0	1	32	0	39633	6960
7	1	2	5	0	0	0	0	0	0	0	0	0	0	489	402
7	2	2	5	0	0	0	0	0	0	0	0	39	0	1205	372
8	1	1	7	1	0	1	1	0	0	0	1	0	0	4502	5057
8	2	1	7	1	0	1	1	0	0	0	1	22	0	10797	9291
9	1	2	7	0	1	1	0	0	0	0	0	0	0	5466	1702
9	2	2	7	0	1	1	0	0	0	0	0	48	0	12025	5931
10	1	2	5	1	1	1	0	0	0	0	1	0	0	2	0
10	2	2	5	1	1	1	0	0	0	0	1	23	0	0	0
11	1	2	6	1	0	1	0	0	0	0	0	0	0	1805	1427
11	2	2	7	1	0	1	0	0	0	0	0	24	0	963	884
12	1	2	6	1	1	0	0	0	0	0	1	0	0	2096	3744
12	2	2	6	1	1	0	0	0	0	0	1	70	0	9060	5867
13	1	1	7	0	1	0	0	0	1	0	0	0	0	816	44
13	2	1	7	0	1	0	0	0	1	0	0	9	0	2503	183
13	3	1	7	0	1	0	0	0	1	0	0	72	0	7547	4926
14	1	1	6	1	0	0	0	0	0	0	0	0	0	1161	66
14	2	1	6	1	0	0	0	0	0	0	0	69	0	3421	517
15	1	1	7	0	0	0	0	0	0	0	0	0	0	403	0
15	2	1	7	0	0	0	0	0	0	0	0	81	0	1616	0
16	1	1	8	0	0	0	0	1	1	0	1	0	0	1540	2153
16	2	1	8	0	0	0	0	1	1	0	1	27	0	4614	1508
16	3	1	8	0	0	0	0	1	1	0	1	62	0	7716	2921
17	1	2	6	1	0	0	1	0	1	0	0	0	0	1487	454
17	2	2	6	1	0	0	1	0	1	0	0	30	0	587	346
18	1	2	7	1	0	1	0	0	0	0	0	0	0	1262	0
18	2	2	7	1	0	1	0	0	0	0	0	60	0	361	0
19	1	2	7	0	1	0	0	0	1	0	1	0	0	1195	153
19	2	2	7	0	1	0	0	0	1	0	1	75	0	1912	183
20	1	2	6	1	0	0	0	0	0	0	1	0	0	0	465
20	2	2	6	1	0	0	0	0	0	0	1	13	0	0	292
21	1	2	7	1	1	1	1	0	1	0	1	0	0	2480	6414
21	2	2	7	1	1	1	1	0	1	0	1	53	0	3029	3397
22	1	2	6	0	0	0	0	0	0	0	0	0	0	851	2238
22	2	2	6	0	0	0	0	0	0	0	0	79	0	2806	638
23	1	2	5	0	0	0	0	0	1	0	0	0	0	35	25
23	2	2	5	0	0	0	0	0	1	0	0	36	0	0	43
24	1	2	7	1	0	0	0	0	0	0	0	0	0	1078	419
24	2	2	7	1	0	0	0	0	0	0	0	28	0	1198	658
25	1	1	6	1	1	1	0	0	1	0	1	0	0	2214	1866
25	2	1	6	1	1	1	0	0	1	0	1	22	0	21456	8607
26	1	2	5	0	0	0	0	0	1	0	1	0	0	469	64
26	2	2	5	0	0	0	0	0	1	0	1	62	0	1431	452
27	1	2	5	0	0	0	0	0	0	0	0	0	0	291	1790
27	2	2	5	0	0	0	0	0	0	0	0	44	0	1384	2223
27	3	2	5	0	0	0	0	0	0	0	0	71	0	1792	3903
28	1	1	7	0	0	0	0	0	0	0	0	0	0	428	0
28	2	1	7	0	0	0	0	0	0	0	0	64	0	1771	89
29	1	2	7	1	1	1	1	0	0	0	1	0	0	2323	809
29	2	2	7	1	1	1	1	0	0	0	1	48	0	1862	171
30	1	2	5	0	0	0	0	0	0	0	0	0	0	0	307
30	2	2	5	0	0	0	0	0	0	0	0	39	0	0	235
31	1	2	6	1	0	0	0	0	0	0	1	0	0	4382	134
31	2	2	6	1	0	0	0	0	0	0	1	27	0	5375	0
32	1	1	6	1	1	1	0	0	0	0	0	0	0	1777	0
32	2	1	6	1	1	1	0	0	0	0	0	62	0	1131	62
33	1	1	8	1	1	1	0	0	0	0	1	0	0	8950	2007
33	2	1	8	1	1	1	0	0	0	0	1	41	0	16964	1676
34	1	1	6	0	0	1	0	0	0	0	1	0	0	87	0
34	2	1	6	0	0	1	0	0	0	0	1	35	0	2546	0
35	1	2	5	0	0	0	0	0	0	0	0	0	0	149	0
35	2	2	5	0	0	0	0	0	0	0	0	39	0	0	323
36	1	1	5	1	0	1	1	0	1	0	1	0	0	41	0
36	2	1	5	1	0	1	1	0	1	0	1	35	0	1046	342
37	1	2	7	1	0	0	0	0	0	0	1	0	0	1975	1200
37	2	2	7	1	0	0	0	0	0	0	1	38	0	2997	3085
38	1	1	7	0	0	0	0	1	0	0	1	0	0	1951	0
38	2	1	7	0	0	0	0	1	0	0	1	12	0	2443	1060
39	1	2	7	0	0	0	0	0	0	0	1	0	0	207	0
39	2	2	7	0	0	0	0	0	0	0	1	35	0	674	0
40	1	1	5	1	0	0	0	0	0	0	0	0	0	819	0
40	2	1	5	1	0	0	0	0	0	0	0	19	0	481	0
41	1	2	6	0	0	0	0	0	0	0	1	0	0	1961	457
41	2	2	6	0	0	0	0	0	0	0	1	30	0	4704	1152
42	1	2	7	0	0	0	0	0	1	0	1	0	0	529	1254
42	2	2	7	0	0	0	0	0	1	0	1	28	0	5261	508
43	1	1	8	0	0	0	0	0	0	0	0	0	0	4043	0
43	2	1	8	0	0	0	0	0	0	0	0	44	0	8648	0
44	1	2	5	0	1	0	0	0	0	0	0	0	0	141	0
44	2	2	5	0	1	0	0	0	0	0	0	30	0	1054	0
45	1	1	5	0	0	0	0	0	0	0	0	0	0	191	79
45	2	1	5	0	0	0	0	0	0	0	0	26	0	706	42
46	1	1	7	1	1	0	0	1	0	1	1	0	0	627	79
46	2	1	7	1	1	0	0	1	0	1	1	30	0	2089	104
47	1	1	7	0	0	0	0	0	0	0	0	0	0	1458	303
47	2	1	7	0	0	0	0	0	0	0	0	58	0	3893	47
48	1	2	6	1	0	0	0	0	0	0	0	0	0	1342	5553
48	2	2	6	1	0	0	0	0	0	0	0	16	0	7721	9243
49	1	2	5	0	0	0	0	0	0	0	0	0	0	164	582
49	2	2	5	0	0	0	0	0	0	0	0	76	0	542	202
50	1	1	7	0	0	1	1	0	0	0	1	0	0	653	459
50	2	1	7	0	0	1	1	0	0	0	1	35	0	1561	132
51	1	2	6	0	1	0	0	1	0	1	1	0	0	795	16378
51	2	2	6	0	1	0	0	1	0	1	1	12	0	3011	28857
52	1	2	6	1	0	1	0	0	0	0	0	0	0	2364	263
52	2	2	6	1	0	1	0	0	0	0	0	39	0	2635	48
53	1	1	7	1	1	0	1	0	0	0	1	0	0	754	0
53	2	1	7	1	1	0	1	0	0	0	1	42	0	1414	307
54	1	1	7	1	1	1	1	0	0	0	1	0	0	3909	1520
54	2	1	7	1	1	1	1	0	0	0	1	79	0	10762	2587
55	1	2	7	1	0	1	1	0	1	0	1	0	0	5427	3612
55	2	2	7	1	0	1	1	0	1	0	1	26	0	10561	5587
56	1	2	5	0	0	1	0	0	0	0	0	0	0	73	0
56	2	2	5	0	0	1	0	0	0	0	0	14	0	0	142
57	1	2	6	1	0	1	1	0	1	0	1	0	0	3814	4244
57	2	2	6	1	0	1	1	0	1	0	1	41	0	3662	4313
58	1	2	6	0	0	0	0	0	0	0	0	0	0	449	69
58	2	2	6	0	0	0	0	0	0	0	0	63	0	1120	372
59	1	1	7	0	0	0	0	0	0	0	0	0	0	1294	166
59	2	1	7	0	0	0	0	0	0	0	0	21	0	7444	75
60	1	1	5	0	0	0	0	0	0	0	0	0	0	539	343
60	2	1	5	0	0	0	0	0	0	0	0	63	0	1349	569
61	1	2	6	0	0	1	0	0	0	0	0	0	0	159	397
61	2	2	6	0	0	1	0	0	0	0	0	59	0	566	229
62	1	1	6	1	0	0	0	0	0	0	0	0	0	488	553
62	2	1	6	1	0	0	0	0	0	0	0	62	0	597	723
63	1	1	6	0	0	0	0	0	0	0	0	0	0	1490	171
63	2	1	6	0	0	0	0	0	0	0	0	54	0	3029	259
64	1	2	6	1	0	0	0	0	0	0	0	0	0	0	101
64	2	2	6	1	0	0	0	0	0	0	0	56	0	0	53
65	1	1	7	1	1	1	0	0	0	0	1	0	0	1517	1973
65	2	1	7	1	1	1	0	0	0	0	1	53	0	2643	2114
66	1	2	6	0	0	0	0	0	0	0	1	0	0	1312	1835
66	2	2	6	0	0	0	0	0	0	0	1	41	0	2406	3612
67	1	2	6	0	0	0	0	0	0	0	0	0	0	2162	144
67	2	2	6	0	0	0	0	0	0	0	0	45	0	5617	976
68	1	1	8	0	0	1	0	0	1	0	1	0	0	2326	8610
68	2	1	8	0	0	1	0	0	1	0	1	17	0	6509	3919
69	1	2	5	0	0	0	0	0	0	0	0	0	0	319	0
69	2	2	5	0	0	0	0	0	0	0	0	65	0	910	994
70	1	2	5	0	0	1	0	0	0	0	1	0	0	252	106
70	2	2	5	0	0	1	0	0	0	0	1	57	0	106	110
71	1	1	6	1	0	0	0	0	0	0	1	0	0	302	582
71	2	1	6	1	0	0	0	0	0	0	1	72	0	738	66
72	1	2	6	1	0	1	0	0	0	0	0	0	0	225	60
72	2	2	6	1	0	1	0	0	0	0	0	45	0	1379	191
73	1	2	7	0	0	0	0	0	0	0	0	0	0	1532	1070
73	2	2	7	0	0	0	0	0	0	0	0	14	0	2077	1061
74	1	1	5	0	0	0	0	0	1	0	0	0	0	758	0
74	2	1	5	0	0	0	0	0	1	0	0	39	0	3397	0
75	1	2	7	0	0	0	0	0	0	0	0	0	0	325	0
75	2	2	7	0	0	0	0	0	0	0	0	69	36	1277	0
76	1	2	6	1	0	1	1	0	0	0	1	0	0	516	127
76	2	2	6	1	0	1	1	0	0	0	1	20	4	988	113
77	1	2	7	1	0	0	0	0	0	0	0	0	9	1475	2133
77	2	2	7	1	0	0	0	0	0	0	0	66	75	2855	3430
78	1	2	6	1	0	1	1	0	0	0	1	0	0	9101	7226
78	2	2	6	1	0	1	1	0	0	0	1	65	45	13635	6375
79	1	2	6	1	0	1	0	0	0	0	1	0	0	1618	351
79	2	2	6	1	0	1	0	0	0	0	1	31	11	1808	559
80	1	2	5	0	0	0	0	0	0	0	0	0	0	897	0
80	2	2	5	0	0	0	0	0	0	0	0	60	43	685	0
81	1	1	6	0	0	0	0	0	0	1	1	0	0	239	492
81	2	1	6	0	0	0	0	0	0	1	1	71	19	723	1090
82	1	2	6	0	0	1	0	0	0	0	1	0	0	801	1046
82	2	2	6	0	0	1	0	0	0	0	1	53	51	1146	1532
82	3	2	6	0	0	1	0	0	0	0	1	69	67	1357	2023
83	1	2	6	1	0	1	0	0	0	0	1	0	0	4147	4062
83	2	2	6	1	0	1	0	0	0	0	1	26	9	8691	3504
83	3	2	6	1	0	1	0	0	0	0	1	49	18	1229	98
84	1	2	7	1	0	0	0	0	0	0	0	0	0	1163	43
84	2	2	7	1	0	0	0	0	0	0	0	33	19	405	524
85	1	2	7	1	0	0	0	0	0	0	1	0	0	852	150
85	2	2	7	1	0	0	0	0	0	0	1	68	6	5473	1644
86	1	1	6	0	0	0	0	0	0	0	0	0	0	3611	2934
86	2	1	6	0	0	0	0	0	0	0	0	43	32	14718	2979
87	1	2	7	1	0	0	0	0	1	0	0	0	0	2868	719
87	2	2	7	1	0	0	0	0	1	0	0	29	11	2425	848
88	1	2	6	0	0	1	0	0	0	0	0	0	0	280	352
88	2	2	6	0	0	1	0	0	0	0	0	47	25	697	581
89	1	2	6	0	0	0	0	0	0	0	0	0	0	1846	383
89	2	2	6	0	0	0	0	0	0	0	0	29	23	625	1738
90	1	2	7	1	1	1	0	0	1	0	0	0	0	3412	800
90	2	2	7	1	1	1	0	0	1	0	0	43	25	14987	6278
91	1	1	6	1	1	1	0	0	0	0	1	0	0	1331	0
91	2	1	6	1	1	1	0	0	0	0	1	65	50	3315	0
92	1	2	5	1	0	0	0	0	0	0	0	0	0	0	0
92	2	2	5	1	0	0	0	0	0	0	0	41	26	77	28
93	1	1	6	1	0	0	0	0	0	0	1	0	0	0	51
93	2	1	6	1	0	0	0	0	0	0	1	49	29	0	67
94	1	1	7	1	0	0	0	1	0	1	1	0	0	2128	329
94	2	1	7	1	0	0	0	1	0	1	1	24	10	3266	3247
95	1	2	6	1	0	1	0	0	0	0	1	0	0	2217	39
95	2	2	6	1	0	1	0	0	0	0	1	30	18	1095	302
96	1	2	6	1	0	0	0	0	0	0	0	0	0	1171	167
96	2	2	6	1	0	0	0	0	0	0	0	82	69	1003	199
97	1	1	7	0	0	0	0	0	1	1	1	0	0	1992	2127
97	2	1	7	0	0	0	0	0	1	1	1	23	17	5717	2807
98	1	1	6	1	0	0	1	0	0	0	1	0	0	3270	815
98	2	1	6	1	0	0	1	0	0	0	1	52	13	6277	1945
99	1	2	6	0	0	1	1	0	0	0	1	0	0	155	0
99	2	2	6	0	0	1	1	0	0	0	1	43	23	1007	0
100	1	1	6	0	0	0	0	0	0	0	0	0	0	1098	102
100	2	1	6	0	0	0	0	0	0	0	0	53	10	1755	394
101	1	1	6	1	0	0	1	1	0	0	0	0	0	1136	304
101	2	1	6	1	0	0	1	1	0	0	0	62	7	3089	761
102	1	1	5	1	0	0	1	0	0	0	1	0	0	154	0
102	2	1	5	1	0	0	1	0	0	0	1	59	30	1280	0
103	1	2	6	1	0	0	0	0	1	0	0	0	0	585	237
103	2	2	6	1	0	0	0	0	1	0	0	51	9	1938	0
104	1	2	5	1	1	0	0	0	0	0	1	0	0	0	578
104	2	2	5	1	1	0	0	0	0	0	1	55	25	922	1205
105	1	2	6	0	0	1	0	0	0	0	1	0	0	676	50
105	2	2	6	0	0	1	0	0	0	0	1	49	18	1229	98
